# Supplementary material for: Protocol for deriving distance restraints from AlphaFold for use in solution NMR structure determination
Source: STAR Protoc. 2025 Jul 28;6(3):103988. doi: 10.1016/j.xpro.2025.103988 (PMC12329297; doi:10.1016/j.xpro.2025.103988)
Supplement: Data S1. “PML_AF_generate.py” PyMOL plugin, related to step 2 [file mmc1.zip]

Archive with 1 entries (1 files):
- Data S1_PML_AF_generate.py
