# Supplementary material for: Protocol for deriving distance restraints from AlphaFold for use in solution NMR structure determination
Source: STAR Protoc. 2025 Jul 28;6(3):103988. doi: 10.1016/j.xpro.2025.103988 (PMC12329297; doi:10.1016/j.xpro.2025.103988)
Supplement: Data S1. “PML_AF_generate.py” PyMOL plugin, related to step 2 [file mmc1.zip › Data S1_PML_AF_generate.py]

# Inspired by the 'list_contacts.py' script by Robert L. Campbell (2010): http://pldserver1.biochem.queensu.ca/~rlc/work/pymol/.

from pymol import cmd
import csv

def atom_distances(selection1, selection2, cutoff=4, contact_name='contacts', b_factor_cutoff=80, output_file='contacts.csv'):
    """
    USAGE:
    atom_distances selection1, selection2, [cutoff (default=4)], [contact_name (default=contacts)],
    [b_factor_cutoff (default=80)], [output_file (default=contacts.csv)]

    This function identifies atomic contacts between two selections and exports them to a CSV file.
    Duplicate contact pairs (A:B and B:A) are removed. The following metrics are calculated:
      - Gradient error = 1 - ((pLDDT - min_pLDDT) / (90 - min_pLDDT))
      - Weighted error = (gradient_error * 1.56) + ((1 - gradient_error) * 1.4)
      - Max_weighted_error = max(Residue1_weighted_error, Residue2_weighted_error)
      - Upper_limit_distance_restraint = distance + Max_weighted_error
      - Lower_limit_distance_restraint = distance - Max_weighted_error

    Additional output files:
      - Upper_limit_distance_restraint.upl: tab-delimited with columns [Residue1_Number, Residue1_Name, Residue1_Atom, Residue2_Number, Residue2_Name, Residue2_Atom, Upper_limit_distance_restraint]
      - Lower_limit_distance_restraint.lol: tab-delimited with columns [Residue1_Number, Residue1_Name, Residue1_Atom, Residue2_Number, Residue2_Name, Residue2_Atom, Lower_limit_distance_restraint]

    Both additional files have no headers.
    """
    cutoff = float(cutoff)
    b_factor_cutoff = float(b_factor_cutoff)
    
    contacts = cmd.find_pairs(selection1, selection2, mode=0, cutoff=cutoff)
    contacts.sort(key=lambda x: x[0][1])
    
    contact_data = []
    unique_contacts = set()
    
    for pairs in contacts:
        res_num_1, res_name_1, atom_name_1, b_factor_1 = [None], [None], [None], [None]
        res_num_2, res_name_2, atom_name_2, b_factor_2 = [None], [None], [None], [None]

        cmd.iterate(f"{pairs[0][0]} and index {pairs[0][1]}", 
                    "res_num_1[0] = resi; res_name_1[0] = resn; atom_name_1[0] = name; b_factor_1[0] = b", 
                    space={'res_num_1': res_num_1, 'res_name_1': res_name_1, 'atom_name_1': atom_name_1, 'b_factor_1': b_factor_1})
        cmd.iterate(f"{pairs[1][0]} and index {pairs[1][1]}", 
                    "res_num_2[0] = resi; res_name_2[0] = resn; atom_name_2[0] = name; b_factor_2[0] = b", 
                    space={'res_num_2': res_num_2, 'res_name_2': res_name_2, 'atom_name_2': atom_name_2, 'b_factor_2': b_factor_2})

        if (b_factor_1[0] is not None and b_factor_1[0] >= b_factor_cutoff) and \
           (b_factor_2[0] is not None and b_factor_2[0] >= b_factor_cutoff):
            pair1 = (res_num_1[0], res_name_1[0], atom_name_1[0])
            pair2 = (res_num_2[0], res_name_2[0], atom_name_2[0])
            contact_key = tuple(sorted([pair1, pair2]))
            
            if contact_key in unique_contacts:
                continue
            unique_contacts.add(contact_key)
            
            distance = cmd.distance(contact_name,
                                    f"{pairs[0][0]} and index {pairs[0][1]}",
                                    f"{pairs[1][0]} and index {pairs[1][1]}")

            error1 = 1 - ((b_factor_1[0] - b_factor_cutoff) / (90 - b_factor_cutoff))
            error2 = 1 - ((b_factor_2[0] - b_factor_cutoff) / (90 - b_factor_cutoff))
            weighted_error1 = (error1 * 1.56) + ((1 - error1) * 1.4)
            weighted_error2 = (error2 * 1.56) + ((1 - error2) * 1.4)
            max_weighted_error = max(weighted_error1, weighted_error2)
            upper_limit = distance + max_weighted_error
            lower_limit = distance - max_weighted_error
            
            contact_data.append([
                res_num_1[0], res_name_1[0], f'{b_factor_1[0]:.2f}', atom_name_1[0],
                res_num_2[0], res_name_2[0], f'{b_factor_2[0]:.2f}', atom_name_2[0],
                f'{distance:.2f}', f'{error1:.2f}', f'{error2:.2f}',
                f'{weighted_error1:.2f}', f'{weighted_error2:.2f}', f'{max_weighted_error:.2f}',
                f'{upper_limit:.2f}', f'{lower_limit:.2f}'
            ])

    # Write the main CSV
    with open(output_file, 'w', newline='') as csvfile:
        csv_writer = csv.writer(csvfile)
        csv_writer.writerow([
            'Residue1_Number', 'Residue1_Name', 'Residue1_pLDDT', 'Residue1_Atom',
            'Residue2_Number', 'Residue2_Name', 'Residue2_pLDDT', 'Residue2_Atom',
            'Distance', 'Residue1_gradient_error', 'Residue2_gradient_error',
            'Residue1_weighted_error', 'Residue2_weighted_error', 'Max_weighted_error',
            'UPL', 'LOL'
        ])
        csv_writer.writerows(contact_data)

    # Write the UPL file (tab-delimited, no headers)
    upl_file = 'PML_AF_restraints.upl'
    with open(upl_file, 'w', newline='') as upl:
        upl_writer = csv.writer(upl, delimiter='\t')
        for row in contact_data:
            upl_writer.writerow([row[0], row[1], row[3], row[4], row[5], row[7], row[14]])

    # Write the LOL file (tab-delimited, no headers)
    lol_file = 'PML_AF_restraints.lol'
    with open(lol_file, 'w', newline='') as lol:
        lol_writer = csv.writer(lol, delimiter='\t')
        for row in contact_data:
            lol_writer.writerow([row[0], row[1], row[3], row[4], row[5], row[7], row[15]])

    print(f"Distances saved to {output_file}, {upl_file}, and {lol_file}")
    
cmd.extend("atom_distances", atom_distances)

# Echo usage when the script is loaded
print("""
USAGE:
atom_distances selection1, selection2, [cutoff (default=4)],
[contact_name (default=contacts)], [b_factor_cutoff (default=80)],
[output_file (default=contacts.csv)]

EXAMPLE:
atom_distances name CA, name CA, cutoff=15, contact_name=CA_CA, b_factor_cutoff=80, output_file=PML_distances_CA_CA_15A_b80.csv
""")
