# Supplementary material for: Protocol for deriving distance restraints from AlphaFold for use in solution NMR structure determination
Source: STAR Protoc. 2025 Jul 28;6(3):103988. doi: 10.1016/j.xpro.2025.103988 (PMC12329297; doi:10.1016/j.xpro.2025.103988)
Supplement: Data S2. “CX_AF_generate.py” ChimeraX plugin, related to step 2 [file mmc2.zip › Data S2_CX_AF_generate.py]

import os
import numpy as np
import csv
from chimerax.core.commands import run, CmdDesc, register, FloatArg, StringArg
from chimerax.atomic import AtomicStructure

def find_atom_distances(session, structure: AtomicStructure, cutoff: float,
                        bfactor_cutoff: float, atom_name1: str, atom_name2: str):
    atoms1 = [a for a in structure.atoms if a.name == atom_name1]
    atoms2 = [a for a in structure.atoms if a.name == atom_name2]

    model_id = str(structure.id[0])  # Correct model ID formatting like "1"
    results = []
    upl_lines = []
    lol_lines = []

    for a1 in atoms1:
        if a1.bfactor < bfactor_cutoff:
            continue
        coord1 = a1.scene_coord
        for a2 in atoms2:
            if a2.bfactor < bfactor_cutoff:
                continue
            if atom_name1 == atom_name2 and a1.serial_number >= a2.serial_number:
                continue

            coord2 = a2.scene_coord
            dist = np.linalg.norm(coord1 - coord2)
            if dist <= cutoff:
                res1 = a1.residue
                res2 = a2.residue
                min_b = min(a1.bfactor, a2.bfactor)
                gradient_error = 1.0 - ((min_b - bfactor_cutoff) / (90 - bfactor_cutoff))
#                gradient_error = max(0.0, min(1.0, gradient_error))  # clip to [0, 1]

                wt_error = (1.56 * gradient_error) + ((1 - gradient_error) * 1.40)
                upl = dist + wt_error
                lol = dist - wt_error

                results.append([
                    res1.chain_id, res1.number, a1.name,
                    res2.chain_id, res2.number, a2.name,
                    f"{dist:.2f}", f"{min_b:.2f}", f"{gradient_error:.3f}", f"{wt_error:.3f}", f"{upl:.2f}", f"{lol:.2f}"
                ])

                upl_lines.append([
                    res1.number, res1.name, a1.name,
                    res2.number, res2.name, a2.name,
                    f"{upl:.2f}"
                ])
                lol_lines.append([
                    res1.number, res1.name, a1.name,
                    res2.number, res2.name, a2.name,
                    f"{lol:.2f}"
                ])

                try:
                    # Correct distance command formatting
                    atom_specifier_1 = f"#{model_id}/{res1.chain_id}:{res1.number}@{a1.name}"
                    atom_specifier_2 = f"#{model_id}/{res2.chain_id}:{res2.number}@{a2.name}"
                    run(session, f"distance {atom_specifier_1} {atom_specifier_2}")
                except Exception as e:
                    session.logger.warning(f"Could not create pseudobond for pair: {str(e)}")

    # Output table
    atom_tag = f"{atom_name1}_{atom_name2}"
#    output_filename = f"CX_distances_{atom_tag}_{cutoff:.1f}A_b{bfactor_cutoff}.csv"
    output_filename = f"CX_distances_{atom_tag}_{round(cutoff)}A_b{round(bfactor_cutoff)}.csv"
    out_path = os.path.abspath(output_filename)

    try:
        with open(out_path, "w", newline="") as f:
            writer = csv.writer(f, delimiter=",")
            writer.writerow([
                "Chain1", "Res1", "Atom1",
                "Chain2", "Res2", "Atom2",
                "Distance", "Min_pLDDT", "GradientError",
                "Wt_Error", "UPL", "LOL"
            ])
            writer.writerows(results)
        session.logger.info(f"Saved {len(results)} distances to {out_path}")
    except Exception as e:
        session.logger.error(f"Error writing output file: {e}")

    # Write UPL file
    try:
        with open("CX_AF_restraints.upl", "w", newline="") as upl_file:
            writer = csv.writer(upl_file, delimiter="\t")
            writer.writerows(upl_lines)
        session.logger.info("Wrote CX_AF_restraints.upl")
    except Exception as e:
        session.logger.error(f"Error writing UPL file: {e}")

    # Write LOL file
    try:
        with open("CX_AF_restraints.lol", "w", newline="") as lol_file:
            writer = csv.writer(lol_file, delimiter="\t")
            writer.writerows(lol_lines)
        session.logger.info("Wrote CX_AF_restraints.lol")
    except Exception as e:
        session.logger.error(f"Error writing LOL file: {e}")

def atom_distances(session, cutoff: float = 15.0, bfactor_cutoff: float = 0.0,
                   atom_name1: str = "CA", atom_name2: str = "CA"):
    models = session.models.list(type=AtomicStructure)
    if not models:
        session.logger.error("No structure model loaded.")
        return
    structure = models[0]
    find_atom_distances(session, structure, cutoff, bfactor_cutoff, atom_name1, atom_name2)

desc = CmdDesc(
    optional=[
        ("cutoff", FloatArg),
        ("bfactor_cutoff", FloatArg),
        ("atom_name1", StringArg),
        ("atom_name2", StringArg),
    ],
    synopsis="Measure distances between atoms with B-factor filtering and output restraints"
)
register("atom_distances", desc, atom_distances)


# add the usage message
def display_usage(session):
    session.logger.info("Loaded CX_AF_generate.py — usage:")
    session.logger.info("atom_distances cutoff <distance> bfactor_cutoff <pLDDT> atom_name1 <atom> atom_name2 <atom>")
    session.logger.info("Example: atom_distances cutoff 15 bfactor_cutoff 80 atom_name1 CA atom_name2 CA")

# Display usage when the script is run
display_usage(session)
